# Supplementary material for: Analyzing Cattle Activity Patterns with Ear Tag Accelerometer Data
Source: Animals (Basel). 2024 Jan 18;14(2):0. doi: 10.3390/ani14020301 (PMC11154254; doi:10.3390/ani14020301)
Supplement: Supplementary file 1 [file animals-14-00301-s001.zip]

Archive with 1 entries (1 files):
- animals-2712809-supplementary.pdf
